# Supplementary material for: Bexarotene normalizes chemotherapy-induced myelin decompaction and reverses cognitive and sensorimotor deficits in mice
Source: Acta Neuropathol Commun. 2020 Nov 12;8:193. doi: 10.1186/s40478-020-01061-x (PMC7661216; doi:10.1186/s40478-020-01061-x)
Supplement: Supplementary file 2 — Additional file 2: Differentially expressed genes padj<0.1 comparing cisplatin and cisplatin followed by bexarotene groups. [file 40478_2020_1061_MOESM2_ESM.xlsx]

## Sheet: Sheet1
Differentially expressed genes padj<0.1
Cipslatin vs Cisplatin + Bexarotene
Gene symbol	log2FoldChange	padj
Lcn2	3.29221	0.0873059
Angptl4	3.10538	2.26151e-107
Wnt8b	2.14922	0.000142367
Snai3	1.93138	3.93467e-14
Gkn3	1.86624	1.62029e-29
Abca1	1.84051	3.95257e-182
Tcf23	1.72121	3.29855e-07
Srebf1	1.65945	9.83313e-135
Dio3os	1.57786	1.33726e-05
Tmem82	1.50425	2.31033e-07
Chrm5	1.49989	2.07579e-12
Trib3	1.49071	3.74481e-13
Dhrs3	1.43514	1.73683e-30
Gm12930	1.41222	0.000153414
Pdk4	1.39609	4.16724e-13
Cd72	1.39185	1.66549e-06
Gh	1.33174	0.0622351
Gja5	1.3103	1.00103e-05
Mafa	1.30082	4.27094e-25
Abcc3	1.29172	4.78093e-29
Gm18290	1.2722	1.15061e-06
Slc25a34	1.25813	3.67567e-32
Pnlip	1.22337	7.28864e-05
Ptpn7	1.21526	1.6915e-12
Gpr139	1.19807	0.00116515
Dio3	1.1935	8.08674e-12
Lrrc25	1.17742	0.000960186
Stra6	1.16502	0.000359537
Stat5a	1.16333	2.23025e-14
Tmem114	1.0869	0.000761471
Gpr179	1.07625	8.63598e-06
Tgm2	1.07511	1.5964e-36
Bcar3	1.06799	1.63371e-44
Slc15a3	1.0545	1.18629e-06
Ucp3	1.05161	4.82352e-13
Ccl6	1.04948	3.08701e-06
Nlrp10	1.04231	0.00316925
Serpine1	1.00518	0.0001536
Cyp26b1	0.980979	6.14174e-28
Ptafr	0.968119	2.29461e-08
Osgin1	0.961073	0.00316623
Gm11190	0.955287	0.00525922
Acacb	0.926036	0.000491555
Trhr2	0.922057	4.52684e-11
Sfrp5	0.91359	2.81265e-07
Nat8f5	0.894409	0.00656415
Tmem74bos	0.88053	0.0759787
Abcg1	0.852538	6.94114e-34
Nlrp6	0.839739	0.000494201
Zbtb7c	0.831982	4.73949e-12
Gm15046	0.823691	0.0691813
Nt5e	0.818753	1.06357e-11
Cilp2	0.815393	0.00150756
Hmgcs2	0.801368	4.90114e-08
Agtr1a	0.79647	0.0110205
Gm16984	0.790025	0.0785878
Crispld2	0.776547	0.000581187
Akap9	0.774581	2.05926e-05
6430573P05Rik	0.770812	0.0244944
Pmel	0.770684	0.0928451
Klhdc7a	0.770674	3.0456e-17
Lrrc10b	0.758337	7.23324e-12
Lingo3	0.757205	3.08522e-27
Il21r	0.755124	0.000336972
Epha2	0.750721	0.0039821
Ttc22	0.739059	0.00362493
Cyp11a1	0.728959	1.19921e-05
Apobec1	0.709975	0.000694393
Ier3	0.706489	2.18402e-06
Arl5c	0.706168	0.000423412
Ucp2	0.697205	3.40594e-07
Cmklr1	0.694998	2.08867e-07
Lipg	0.691672	1.85021e-06
Spint1	0.691609	4.36887e-07
Ccl9	0.689023	0.00900219
Hr	0.682425	1.57623e-30
Lpcat3	0.680281	3.79206e-22
Gm16339	0.679902	0.00810254
Tnfaip2	0.667877	0.00380873
Acsl3	0.667692	1.73683e-30
Gnas	0.665674	0.000519381
Rad9a	0.662591	1.12302e-09
Stard5	0.660428	4.8754e-06
Rflnb	0.65991	7.61711e-14
Acot5	0.654096	0.00126237
Cartpt	0.65154	2.78232e-12
Apod	0.641699	4.50883e-14
Nat8f4	0.635191	1.78981e-08
Ltc4s	0.633658	0.0289653
Lpin3	0.633201	0.0871649
Icosl	0.631271	0.00622002
Glipr2	0.630067	0.000881191
Pipox	0.619724	0.0286447
Tprkb	0.615362	4.26747e-14
Il16	0.613792	0.00548826
Myc	0.612979	0.00134836
Cdc42ep4	0.607574	1.26407e-16
Abcb9	0.604126	1.13155e-22
C1qtnf1	0.602384	0.00302608
Rasl12	0.595687	0.000422202
Aspg	0.588545	0.00196337
Cebpb	0.587897	0.000703013
Islr2	0.585369	1.0835e-09
Rspo1	0.584067	4.56599e-06
Tiam2	0.581489	3.63094e-14
Arhgef19	0.581354	8.94485e-06
Ptch2	0.581183	0.00593763
Pik3r5	0.580388	0.000992846
Slco4a1	0.579987	0.0094075
Gm17322	0.574695	0.000403334
Mchr1	0.574093	6.321e-07
Gene symbol	log2FoldChange	padj
Lcn3	0.303136	0.00618451
Angptl5	0.291335	0.00617589
Wnt8b	0.279534	0.00616727
Snai4	0.267733	0.00615865
Gkn4	0.255932	0.00615002
Abca2	0.244131	0.0061414
Tcf24	0.23233	0.00613278
Srebf2	0.220529	0.00612416
Dio3os	0.208727	0.00611554
Tmem83	0.196926	0.00610692
Chrm6	0.185125	0.00609829
Trib4	0.173324	0.00608967
Dhrs4	0.161523	0.00608105
Gm12931	0.149722	0.00607243
Pdk5	0.137921	0.00606381
Cd73	0.12612	0.00605519
Gh	0.114318	0.00604656
Gja6	0.102517	0.00603794
Mafa	0.0907163	0.00602932
Abcc4	0.0789151	0.0060207
Gm18291	0.067114	0.00601208
Slc25a35	0.0553129	0.00600346
Pnlip	0.0435118	0.00599483
Ptpn8	0.0317107	0.00598621
Gpr140	0.0199095	0.00597759
Dio4	0.00810843	0.00596897
Lrrc26	-0.00369269	0.00596035
Stra7	-0.0154938	0.00595173
Stat5a	-0.0272949	0.0059431
Tmem115	-0.039096	0.00593448
Gpr180	-0.0508972	0.00592586
Tgm3	-0.0626983	0.00591724
Bcar4	-0.0744994	0.00590862
Slc15a4	-0.0863005	0.0059
Ucp4	-0.0981016	0.00589137
Ccl7	-0.109903	0.00588275
Nlrp11	-0.121704	0.00587413
Serpine2	-0.133505	0.00586551
Cyp26b2	-0.145306	0.00585689
Ptafr	-0.157107	0.00584827
Osgin2	-0.168908	0.00583964
Gm11191	-0.180709	0.00583102
Acacb	-0.192511	0.0058224
Trhr3	-0.204312	0.00581378
Sfrp6	-0.216113	0.00580516
Nat8f6	-0.227914	0.00579654
Tmem74bos	-0.239715	0.00578791
Abcg2	-0.251516	0.00577929
Nlrp7	-0.263317	0.00577067
Zbtb7c	-0.275118	0.00576205
Gm15047	-0.28692	0.00575343
Acat2	0.471229	1.13901e-05
Acan	0.457333	0.0573177
Tmco4	0.457134	0.0141251
Dusp5	0.451303	0.000308246
Wnt4	0.44964	1.17439e-05
Hspa1a	0.448866	0.0701817
Slc16a12	0.447092	0.0701817
Arhgap19	0.44527	0.000193765
Mylip	0.442657	6.4821e-07
Gm13889	0.442265	0.000307502
Lrp8os2	0.441147	0.0622351
Mro	0.441133	0.00359089
Tnfrsf1b	0.441057	0.000519381
Slc9a1	0.439735	1.78827e-12
Gdpd5	0.436689	3.41936e-10
Eln	0.435631	0.0933623
Smpdl3b	0.434652	0.00927771
Disp3	0.433029	7.94293e-09
Mrvi1	0.431069	0.0273798
Itga9	0.429902	0.00250198
Olfml2b	0.426248	0.0152873
Pcolce2	0.425071	0.00306406
Slc43a2	0.423602	2.54459e-10
Adamtsl5	0.422986	0.00422598
Lrrc32	0.417867	0.0482263
Scrt2	0.41713	6.99197e-07
Edn3	0.416298	0.00094914
Rasd1	0.414705	0.0598178
Cebpa	0.413426	0.00347056
Stox1	0.413364	0.0156607
Ptprv	0.411121	0.0487302
Jup	0.410579	4.2258e-10
Lrtm2	0.409825	5.5902e-08
Ephb2	0.409698	4.12501e-05
Htr6	0.409404	0.00548826
Zfp959	0.409397	0.0048093
Enpp6	0.408632	0.00383321
Fasn	0.407832	9.29527e-08
Slco2b1	0.406519	1.54681e-07
Cyth4	0.403709	0.000201052
Osbp2	0.402758	1.5801e-05
Abcc4	0.399083	0.00460027
Itpk1	0.398958	4.78803e-08
Itga11	0.398532	0.0351136
Plk5	0.394797	0.00011217
Eci2	0.393368	1.87307e-05
Me2	0.392392	0.00567039
Elovl5	0.391774	6.27311e-11
Dusp14	0.389619	0.000226753
Cthrc1	0.389588	0.0215877
Blnk	0.389372	0.00897951
Galnt6	0.388684	0.00114909
Hbegf	0.387833	2.45469e-06
Slc41a1	0.385538	8.17488e-10
Bcl2l11	0.384571	0.00598157
Igsf9	0.384019	0.0685055
Chgb	0.383609	2.69524e-05
Ace	0.382955	0.00247025
Ccr5	0.380329	0.0162275
Tma16	0.378792	0.00570143
Irs2	0.378105	0.000515571
Adnp	0.377605	0.0324242
Ppp1r14b	0.376737	0.00137709
Nrg2	0.375376	0.000300749
Pex11a	0.374147	0.00030533
Ier5	0.373074	0.00390174
Plk3	0.372425	0.0264211
Nr1h3	0.37141	0.0718524
Pdlim4	0.368718	0.0270212
Kcnip2	0.367752	3.0403e-08
Cacnb2	0.367596	2.24877e-07
Cacnb1	0.366678	4.94706e-10
Npas2	0.366252	1.70011e-06
Acot1	0.365492	0.0118932
Slc25a33	0.36515	0.00022081
Irf8	0.363719	0.0182585
Syndig1l	0.363547	0.000930771
Gm17494	0.363471	0.0110023
Por	0.363339	2.84189e-10
Sema7a	0.362495	1.68077e-08
Acsl1	0.35977	1.6561e-06
Rasd2	0.359583	0.000300749
Rnf144a	0.359038	6.73077e-06
Mpeg1	0.358431	3.38373e-07
Fosb	0.356732	0.028959
Smim3	0.356385	0.0905061
Smg5	0.353408	5.86572e-08
Kcnh1	0.353311	0.000144801
Trim67	0.352236	0.022267
Fam43a	0.351899	0.00148282
Lrrtm2	0.350734	0.000359004
Inpp5j	0.344067	0.000359537
5031439G07Rik	0.34388	3.21398e-08
Col18a1	0.343498	0.0289653
9830144P21Rik	0.343145	0.021809
Fam117a	0.342791	0.0859771
Skil	0.342656	0.00207456
Adamts17	0.341861	0.0450222
Kcnj10	0.339784	2.04941e-07
Pwwp2b	0.338713	0.00660287
Slc16a1	0.338615	0.0166843
Csrnp1	0.33765	0.0188247
Alkbh7	0.337449	0.0142244
Scara3	0.336666	3.72182e-05
Robo3	0.336354	0.0487302
Slc20a1	0.334859	3.12519e-12
Gsg1l	0.334822	2.12838e-05
Clmp	0.334212	5.8301e-05
Pnpla2	0.333306	0.0404698
St8sia2	0.332987	0.0781337
Serpina9	0.332911	0.0386559
Maml3	0.331355	0.00292258
Ece1	0.330723	8.61917e-07
Ccn2	0.327993	0.0865903
Jun	0.32781	0.000484855
Srxn1	0.327705	4.4043e-07
Pxdn	0.327462	6.30093e-07
Rab40b	0.327236	3.88862e-05
Coq10b	0.327011	0.00123448
Tbc1d30	0.326022	0.000359004
Irf1	0.325912	0.0397079
Slc16a6	0.324775	0.000124389
Ptp4a3	0.324547	1.85021e-06
Slc35e4	0.324337	0.00244714
Nkain1	0.322397	0.0142079
Adssl1	0.322231	0.000311178
Strip2	0.32133	1.35025e-05
Srrm3	0.320917	5.09525e-05
Aspa	0.320775	0.072856
Hrh3	0.320179	0.00290215
Kcnq4	0.319992	0.0114426
Scmh1	0.319365	1.31646e-06
Heg1	0.317395	0.000285289
Fam102b	0.317185	4.12501e-05
Rimbp2	0.316781	1.84079e-07
Iglon5	0.316286	0.00137296
Fam184a	0.315747	7.6815e-05
Insyn1	0.315277	1.94873e-09
Ccm2	0.31376	6.8503e-07
Rnf166	0.313735	2.12838e-05
Irf2bpl	0.312562	1.04532e-05
Wnt10a	0.312546	0.0924897
Tbc1d8	0.312121	0.000133603
Lgi3	0.311307	0.00032709
Fkbp5	0.310838	0.0368548
Tppp3	0.308685	0.0594286
Slc25a42	0.308494	0.000179351
Oprd1	0.308316	0.00609851
Rgs8	0.308309	3.46426e-05
Rap1gap	0.307916	3.5466e-05
Scd1	0.307332	0.000203882
Fam234a	0.306827	0.00826172
Kcnk1	0.306101	8.12968e-06
Unc5a	0.303947	4.46616e-07
Gm37711	0.301738	0.0510071
Vav2	0.301466	0.00586823
Shb	0.300332	0.0129939
Garem1	0.299647	0.0157891
Cavin1	0.298343	0.0705296
Cdk5r2	0.298304	2.23164e-05
Rara	0.29775	0.00813634
Acaca	0.296667	0.00879286
Myorg	0.29592	0.000566945
Fgf2	0.29577	0.0326477
Aifm2	0.29549	0.0711642
Pnpla7	0.295438	0.0989793
C1qa	0.293203	0.00123853
Zdhhc18	0.292276	2.40695e-05
Gprin3	0.2922	0.059924
St6galnac3	0.289353	0.092134
2900026A02Rik	0.288176	0.000688094
Pde2a	0.288126	0.0234576
Tfcp2l1	0.28705	0.0577097
Hsdl2	0.28651	0.000142367
Lin54	0.285813	0.0188247
Plat	0.284091	0.0161771
Gpr153	0.283689	0.023173
Ccdc184	0.283541	0.041673
Tgfb1	0.282923	0.0711642
Nxph3	0.282532	0.00473676
Lsm14b	0.281907	1.5877e-06
H1fx	0.28137	0.0277083
Ntn1	0.281196	0.00723892
Adgrg1	0.280746	0.00806172
Kcnj12	0.280612	0.0440937
Gpd1	0.280503	0.0038379
Stab1	0.279586	0.00928348
Rundc1	0.278875	0.000403334
Stard13	0.278008	0.0249242
Klf9	0.277967	0.00165008
Dagla	0.277787	0.000133603
Tgfa	0.276186	0.0348416
Galnt14	0.276123	0.0337881
Cemip	0.274921	0.0183236
Hivep3	0.274227	0.0133591
Fbxo7	0.274105	0.00058348
Tcn2	0.273573	0.0705296
Taf4	0.272449	0.00174626
Stard8	0.271394	0.0215877
Cntfr	0.269038	0.000865765
Fzd2	0.268042	0.0249242
Zfpm1	0.267675	0.00184814
Rbck1	0.26757	0.000421327
Golm1	0.267442	0.0023888
Ankrd13a	0.26659	3.82733e-05
Ankrd35	0.265393	0.073585
Hrh2	0.265251	0.0622351
Slc4a8	0.265054	0.0137124
Kcnk3	0.264725	0.00188123
Btaf1	0.264653	0.0114473
Nptx1	0.264644	0.00316925
Tbc1d20	0.264397	9.7573e-05
Scd2	0.263664	0.000301427
Slc35f3	0.263546	0.0688742
Sbk1	0.262961	5.3681e-05
Hcn2	0.262366	0.00148282
Slc27a1	0.261913	0.0757025
Ntn4	0.260545	0.0781337
Spata2l	0.260268	0.000580158
Ypel2	0.258392	0.00507016
Kif13a	0.257566	3.31028e-05
Asic1	0.255773	0.000874822
Gse1	0.254188	0.0216107
Ephb1	0.253875	0.00303988
Mrpl38	0.25239	0.00175012
Tgfb3	0.252001	0.0241877
Sez6	0.250179	1.5801e-05
Dnajb5	0.248402	0.0189072
Rasl10a	0.248018	0.00292258
Ppp1r16b	0.247897	3.39639e-05
Srgap1	0.247743	0.0273156
Wipf3	0.241878	0.000758744
Brinp1	0.241811	0.0317731
Egln1	0.241433	1.33726e-05
Tns1	0.241141	0.00695053
Gba2	0.23962	0.00134836
Slc7a8	0.239366	0.00660288
Il17d	0.239041	0.0462385
Jdp2	0.23865	0.00079835
Mbd1	0.238272	0.0739107
Acaa2	0.237721	0.0241398
B3galt5	0.237483	0.0407845
Dusp18	0.236778	0.00126462
Ablim3	0.236511	0.00805722
Arhgef10l	0.23464	0.00208035
Rai1	0.234637	0.00269448
Gfod1	0.233943	0.0497618
Syt12	0.233931	0.0500494
Tbc1d4	0.232835	0.0872959
Akirin2	0.232025	0.000542933
Lrrn2	0.230643	0.00596748
Pou3f1	0.23046	0.010996
Igfbp7	0.230256	0.0487302
Rasa2	0.229968	0.00660323
Slc37a4	0.22919	0.069235
Dmtn	0.229104	0.000703013
Slc9a3r1	0.227859	0.00271298
Kcnb1	0.227729	0.0968805
Igsf21	0.225984	0.00936686
Kctd1	0.224388	0.0211738
Elmod3	0.222793	0.0650644
Ptpn5	0.220938	0.000423412
Zfp385a	0.220729	0.0303841
Fbf1	0.220087	0.00668556
Pde8b	0.219728	0.00223198
Dexi	0.219094	0.00324863
Bcr	0.218715	0.00798097
Ptp4a2	0.218705	0.000209068
Cacng2	0.216183	0.000442654
Esrra	0.216078	0.00136119
Ppargc1b	0.215715	0.0979222
Acadl	0.215084	0.0248535
Srm	0.214007	0.0066801
Upf3b	0.212464	0.0873059
Plxna1	0.212028	0.031078
Nfic	0.211742	0.00010637
Trnp1	0.211391	0.0371168
Cacng4	0.210484	0.068848
D5Ertd579e	0.210301	0.0824609
Sh2d5	0.209556	0.0115349
Ermp1	0.209182	0.00535854
Rnf165	0.20916	0.0130524
Kcnh2	0.207376	0.0468087
Prodh	0.206249	0.0289653
Gsn	0.206066	0.0289653
Lpcat4	0.206038	0.00132063
Mtcl1	0.205734	0.0949268
Vldlr	0.20528	0.001014
Clip4	0.204913	0.0123829
Lgmn	0.204633	0.00309927
Prex1	0.204581	0.00561289
Picalm	0.203968	0.000714843
Tbc1d1	0.203911	0.0989793
Zfp385b	0.203849	0.0801579
Slc6a8	0.203718	0.000201107
Camkk2	0.203265	6.18384e-05
Tpcn1	0.202463	0.0476961
Uck2	0.202197	0.05012
Rps6ka2	0.201985	0.00367388
Gpt2	0.201776	0.0066801
Creb3l2	0.201688	0.0745369
Nup62	0.199936	0.0445518
Ramp1	0.19978	0.0542584
Cacna1i	0.199643	0.0705497
Ctnna1	0.199083	0.0105518
Stmn4	0.198837	0.0567448
Arhgef2	0.197265	0.0019531
Myo18a	0.197115	0.00299413
Zfp719	0.194568	0.0987121
Numbl	0.19442	0.00303988
Adora1	0.194211	0.035963
St6galnac4	0.193885	0.0401755
Tlnrd1	0.193853	0.0598156
Olfm2	0.193742	0.0370784
Stat5b	0.193717	0.0203356
Ckb	0.193443	0.0278732
Elmo2	0.193231	0.00302157
Ina	0.193205	0.069235
Zfp27	0.191842	0.0979544
Ampd2	0.191815	0.031239
Alas1	0.191781	0.0567448
Trp53inp2	0.191245	0.00536343
Dclk3	0.191139	0.054434
Hnrnpa0	0.190003	0.0120823
Kctd3	0.189832	0.0119734
Map6	0.189793	0.0270212
Grm4	0.189478	0.0115327
Ncor2	0.189304	0.0303841
Eef1a2	0.187937	0.00563649
Tsnax	0.187456	0.00112479
Camk2n1	0.186855	0.0360873
Dnmt3a	0.185976	0.0183252
Ttyh3	0.185584	0.00723892
Fam20c	0.185273	0.062949
Gtf3c1	0.183716	0.0389105
Pbx2	0.183257	0.0407845
Zhx3	0.181712	0.0199642
Acox1	0.181461	0.0769346
Baalc	0.181221	0.00150183
Uck1	0.181015	0.0386559
Cbfa2t3	0.180774	0.08948
Akt2	0.178876	0.0791005
Zmiz1	0.178413	0.0264747
Ifngr2	0.178222	0.0968805
Syt6	0.177307	0.0280805
Ppp6r1	0.176792	0.00102056
Kremen1	0.176734	0.033322
Lzts1	0.175308	0.0270212
Pitpnm2	0.175146	0.0219147
Foxk1	0.174551	0.0591809
Cdh22	0.173764	0.0306046
Dapk1	0.169047	0.017287
Sipa1l3	0.168435	0.030031
Baiap2	0.167478	0.0371168
Mbd2	0.166784	0.0705296
Man1c1	0.163839	0.0658438
Plch2	0.163409	0.0939997
Doc2b	0.162723	0.0979544
Basp1	0.162623	0.0449342
Adrm1	0.162168	0.0949884
Kazn	0.162119	0.0325986
Rcc2	0.159562	0.0317424
B4galnt1	0.156615	0.0555438
Pgbd5	0.155816	0.0637966
Rims4	0.155778	0.0395339
Dlgap3	0.154425	0.0453649
Bcl2l1	0.153627	0.0913542
Dab2ip	0.153232	0.0386559
Ctsd	0.152996	0.0989793
Arhgap23	0.152789	0.0328254
Kbtbd11	0.151739	0.0906547
Efr3b	0.151248	0.0219147
Agpat5	0.149737	0.0497618
Napa	0.145249	0.0994201
Map7d1	0.140629	0.0732617
Sik3	0.140569	0.0562378
Phc2	0.140481	0.0922898
Kcnc3	0.134525	0.0752614
Lmo4	-0.144705	0.069235
Gria2	-0.148696	0.0562378
Phip	-0.154034	0.0592824
Fchsd2	-0.169768	0.0435122
Alcam	-0.175604	0.0142563
Ptpn12	-0.177934	0.0696282
Zfp945	-0.178565	0.0966528
Arap2	-0.179942	0.0920388
Btbd3	-0.180152	0.0883917
Tubb2b	-0.182014	0.090545
Lrrn1	-0.185232	0.0796759
Far2	-0.191335	0.0939997
Lrrn3	-0.191995	0.0444272
Cdh10	-0.193325	0.0317424
Vstm2a	-0.195202	0.015843
Arx	-0.195616	0.0811897
Cttnbp2	-0.196693	0.0283062
Prkd3	-0.198863	0.0887669
Plek	-0.20102	0.0967455
Slitrk5	-0.205414	0.0325192
Tle1	-0.206321	0.0150893
Nyap2	-0.207313	0.0745369
Dzip1l	-0.207851	0.0315383
Zfp40	-0.208096	0.0994223
Mmp16	-0.208559	0.0244944
Fam84a	-0.211253	0.0162199
Csgalnact1	-0.212341	0.0775353
Mfsd8	-0.212365	0.090545
Pcdh10	-0.214099	0.00696194
Slco1c1	-0.214767	0.096909
Rap2b	-0.215032	0.0571869
Cyp4x1	-0.215614	0.0622351
Pgap1	-0.219542	0.0562378
Grm3	-0.221886	0.0315582
Lrrc1	-0.222871	0.0905061
Htr2a	-0.226179	0.0479229
Tnrc18	-0.227372	0.0273798
Tmeff2	-0.229167	0.00198031
Ptprr	-0.23029	0.0453649
Arl4a	-0.236614	0.0407845
Cd2ap	-0.237639	0.039972
Igfn1	-0.237678	0.0512642
Snx7	-0.245114	0.0479229
Rgs4	-0.247432	0.0123964
St6gal2	-0.24763	0.0270212
Kctd12	-0.247953	0.0126146
Mertk	-0.249058	0.0250927
Tox	-0.250266	0.00956636
Lrrc4c	-0.251846	0.000819747
Filip1	-0.253073	0.0668885
Fgf11	-0.257654	0.00345882
Lrrcc1	-0.259147	0.0223998
Trim59	-0.259689	0.0881974
Entpd1	-0.263585	0.0222758
Jade3	-0.263649	0.0496023
Gm15631	-0.264522	0.041673
Fam13c	-0.265216	0.000622028
Id4	-0.265672	0.00468725
Tmem200a	-0.265914	0.0732617
Plekhg1	-0.267341	0.0273798
Slco1a4	-0.267692	0.0285506
Klhl13	-0.268988	0.0044314
Slitrk4	-0.269568	0.010294
Ppp1r3c	-0.269737	0.0187146
Id3	-0.270581	0.0939997
Neto1	-0.271869	0.00367388
Ccnyl1	-0.272135	0.0103229
Dpy19l3	-0.27853	0.00548826
Kctd8	-0.280545	0.0386559
Akap5	-0.287347	0.00313597
Stk32a	-0.292014	0.0738098
Arrdc3	-0.293932	0.0577097
Kcna4	-0.29562	0.0221793
Rgs2	-0.295694	0.000298229
Iqcc	-0.296071	0.0148257
Thbd	-0.298104	0.0743113
Ugt8a	-0.299608	0.00854969
Gpr34	-0.302536	0.0361127
Atp13a5	-0.307833	0.0196952
Cxcl12	-0.308169	0.00154831
Abcg2	-0.308991	0.00385504
Kctd4	-0.311504	0.000140766
Slc30a10	-0.314027	0.0056984
Jph1	-0.314488	0.0216368
Lrrtm1	-0.315694	0.0066801
C130071C03Rik	-0.316045	2.20999e-05
Lyz2	-0.323055	0.0875792
Dsel	-0.323063	0.000960186
Sox2ot	-0.326119	0.0279584
Brinp3	-0.327183	0.00102017
Piga	-0.32784	0.0261424
Ankrd63	-0.329621	1.5622e-05
Crispld1	-0.334794	0.0500494
Ccl25	-0.336109	0.00153811
Slitrk2	-0.336484	0.000359004
Gucy1a1	-0.338613	0.000308246
Adora2a	-0.340127	0.00124369
Dlx5	-0.3426	0.0352961
Gm11766	-0.34628	0.0994118
Unc5c	-0.346453	0.000703013
Tnfaip8	-0.347014	0.0121161
B3galt2	-0.347131	0.00223198
Fcgr2b	-0.348559	0.0871649
Gm4924	-0.348853	0.0803518
Gpr101	-0.350224	0.0328189
2810459M11Rik	-0.350813	0.0122783
Hpgds	-0.351822	0.0455051
Cdh7	-0.366092	1.23277e-06
Rspo2	-0.367258	0.0259047
Tle4	-0.368226	0.000300749
Gpr149	-0.370325	0.0573935
Dubr	-0.377115	0.0017036
Kcnj2	-0.377292	2.31477e-06
Col6a2	-0.38084	0.00777157
Nexn	-0.383876	3.72182e-05
Rbm11	-0.388064	0.05012
Cdh9	-0.389707	0.00123449
Ddit4l	-0.40496	0.00192663
Postn	-0.412773	0.0593805
Anxa2	-0.413224	0.0231169
Gm15328	-0.41369	0.0351136
Nkx6-2	-0.41435	0.0404698
Isl1	-0.415042	0.03766
Gm44168	-0.425085	0.0055135
Cd33	-0.427949	0.000496825
Dlx6	-0.428677	1.08154e-05
Clic6	-0.43874	0.00097422
Gm49502	-0.445424	0.0933721
Man1a	-0.452865	2.45469e-06
Cav1	-0.457323	0.000159665
Gm43517	-0.464927	0.0867867
Bche	-0.465184	0.00206336
Htr1b	-0.469242	3.20146e-07
Tead3	-0.46935	0.0487302
Dlx6os1	-0.472049	0.0011339
Hs3st5	-0.481429	2.34329e-05
Htr4	-0.481437	0.0120812
Gm33869	-0.484609	0.0195268
Gm37824	-0.493476	0.0811897
P2ry13	-0.506704	8.18549e-05
Hmcn1	-0.511873	0.00971924
Gm49331	-0.520943	0.0989793
Mei4	-0.531114	0.0811897
Fgf3	-0.53486	0.075981
Tent5c	-0.535824	0.0215877
Slc7a11	-0.541877	5.88402e-10
Fbxw15	-0.547063	0.0428442
P2ry12	-0.555563	7.96645e-13
Gm48678	-0.563399	0.0705296
D930015M05Rik	-0.578942	0.087225
Gm3985	-0.580779	0.0347343
Sgcd	-0.585319	0.0105518
Lama1	-0.604063	0.000960755
Hpgd	-0.614142	0.00010637
Slitrk6	-0.64317	0.0191035
Nfatc4	-0.65289	0.0584686
B230206H07Rik	-0.662829	0.0705497
Hes5	-0.676619	0.000106763
Il20ra	-0.681749	0.0250927
Six5	-0.683184	0.00964462
Gm42756	-0.717667	0.00124811
Gm44866	-0.720054	0.0735771
Gm37671	-0.723523	0.0583672
Gm16378	-0.753992	0.0535718
Gm45426	-0.769612	0.00548826
AC149090.1	-0.813793	0.0291026
Gm17195	-0.814608	0.0668885
P2ry1	-0.828892	1.12302e-09
A930002C04Rik	-0.836433	0.0066801
4933431C10Rik	-0.858655	0.0489302
Gm18406	-0.960234	0.0056984
Gm43185	-1.29662	1.25435e-06
